# Supplementary material for: Synthesis of Molybdenum Sulfide/Tellurium Hetero-Composite by a Simple One-Pot Hydrothermal Technique for High-Performance Supercapacitor Electrode Material
Source: Nanomaterials (Basel). 2021 Sep 9;11(9):2346. doi: 10.3390/nano11092346 (PMC8468014; doi:10.3390/nano11092346)
Supplement: Supplementary file 1 [file nanomaterials-11-02346-s001.zip]

Archive with 1 entries (1 files):
- nanomaterials-1357357-supplementary.pdf
